# Supplementary material for: Verrucomicrobial methanotrophs: ecophysiology of metabolically versatile acidophiles
Source: FEMS Microbiol Rev. 2021 Feb 1;45(5):fuab007. doi: 10.1093/femsre/fuab007 (PMC8498564; doi:10.1093/femsre/fuab007)
Supplement: fuab007_Supplemental_File [file fuab007_supplemental_file.zip]

Archive with 1 entries (1 files):
- Supplementary_Table_1_revised.xlsx
