# Supplementary material for: Verrucomicrobial methanotrophs: ecophysiology of metabolically versatile acidophiles
Source: FEMS Microbiol Rev. 2021 Feb 1;45(5):fuab007. doi: 10.1093/femsre/fuab007 (PMC8498564; doi:10.1093/femsre/fuab007)
Supplement: fuab007_Supplemental_File [file fuab007_supplemental_file.zip › Supplementary_Table_1_revised.xlsx]

## Sheet: Assembly details genomes
Assembly details of the genomes of verrucomicrobial methanotrophs used in the gemome
Strain	Methylacidiphilum fumariolicum SolV	Methylacidiphilum infernorum V4	Methylacidiphilum kamchatkense Kam1	Methylacidiphilum sp. Phi	Methylacidiphilum sp. Yel	Methylacidimicrobium tartarophylax 4AC	Methylacidimicrobium cyclopophantes 3B	Methylacidimicrobium fagopyrum 3C	Methylacidimicrobium sp. LP2A	Methylacidimicrobium thermophilum AP8	Methylacidithermus pantelleriae NC
Assembly level	Complete Genome	Complete Genome	Complete Genome	Scaffold (231 contigs)	Scaffold (107 contigs)	Contig (137 contigs)	Contig (273 contigs)	Scaffold (139 contigs)	Contig (3 contigs)	Complete Genome	Contig (71 contigs)
Genome size (bp)	2,476,671	2,287,145	2,202,032	2,337,855	2,250,350	2,327,085	2,276,790	2,772,066	2,465,519	2,300,970	2466655
GenBank sequence identifier	LM997411.1	CP000975.1	CP037899.1	GCA_004421255.1	GCA_004421185.1	GCA_902143375.2	GCA_902143385.2	GCA_000379365.1	GCA_000526255.1	GCA_902810725 (of the metagenome-assembled genome)	GCA_902810735 (of the metagenome-assembled genome)

## Sheet: 1. Methane oxidation
	Sequence accessibility	Particulate methane monooxygenase									Lanthanide-dependent methanol dehydrogenase	Formate dehydrogenase				Formaldehyde oxidation
		pMMO1 subunit B	pMMO1 subunit A	pMMO1subunit C	pMMO2 subunit B	pMMO2 subunit A	pMMO2 subunit C	pMMO3 subunit B	pMMO3 subunit A	pMMO3 subunit C	xoxF	fdsD	fdsA	fdsB	fdsG	folD	ftfL
Methylacidiphilum fumariolicum SolV	Links to amino acid sequences on NCBI	WP_009060833.1	WP_045086860.1	WP_009060837.1	WP_045086544.1	WP_009060827.1	WP_045086543.1	WP_009059717.1	WP_009059718.1	WP_009059720.1	WP_009058797.1	WP_009060898.1	WP_052312376.1	WP_009060894.1	WP_009060892.1	WP_009059022.1	WP_009059489.1
Methylacidiphilum infernorum V4	Links to amino acid sequences on NCBI	ABX56602.1	ABX56601.1	ABX56600.1	ABX56605.1	ABX56604.1	ABX56603.1	ABX56598.1	ABX56597.1	ABX56596.1	ACD83047.1	ABX56625.1	WP_012463565.1	WP_012463566.1	WP_148205324.1	WP_012463143.1	ABX56658.1
Methylacidiphilum kamchatkense Kam1	Links to amino acid sequences on NCBI	QDQ42730.1	QDQ42731.1	WP_039720580.1	AFC75745.1	WP_009060827.1	WP_039720581.1	WP_039720686.1	WP_039720685.1	WP_039720684.1	WP_052250498.1	WP_039722091.1	WP_039722118.1	WP_039722092.1	WP_039722093.1	QDQ42117.1	WP_079254231.1
Methylacidiphilum sp. Phi	Links to amino acid sequences on NCBI	WP_134438934.1	WP_134438933.1	WP_134438932.1	WP_134438937.1	WP_134438936.1	WP_134438935.1	WP_134439083.1	WP_134439084.1	WP_134439085.1	WP_134440131.1	WP_134440359.1	WP_134440358.1	WP_134440357.1	WP_134440356.1	WP_134438997.1	WP_134439686.1
Methylacidiphilum sp. Yel	Links to amino acid sequences on NCBI	not found	not found	WP_134390741.1	WP_134389936.1	WP_134389937.1	not found	WP_134391036.1	WP_134391035.1	WP_134391034.1	WP_134390782.1	WP_134390947.1	WP_134390948.1	WP_134390949.1	WP_134390950.1	WP_134390406.1	WP_134389781.1
Methylacidimicrobium tartarophylax 4AC	Links to amino acid sequences on NCBI	WP_142659813.1	WP_142660696.1	WP_142660698.1	not found			not found			WP_142659434.1 WP_142660640.1	WP_142660796.1	WP_142660795.1	WP_142660794.1	WP_142660793.1	WP_178086986.1	WP_142659341.1
Methylacidimicrobium cyclopophantes 3B	Links to amino acid sequences on NCBI	WP_142525987.1	WP_142525986.1	VVM08396.1 (1)	not found			not found			WP_142526142.1 WP_142525107.1	WP_142525137.1	WP_142525144.1	WP_142525138.1	WP_142525139.1	WP_142525501.1	WP_142526066.1
Methylacidimicrobium fagopyrum 3C	Links to amino acid sequences on NCBI	WP_020493890.1	WP_018289924.1	WP_018289925.1	not found			not found			WP_026195814.1 WP_020494391.1	WP_155996700.1	WP_018291973.1	WP_018291974.1	WP_018291975.1	WP_040887731.1	WP_018290337.1
Methylacidimicrobium sp. LP2A	Links to amino acid sequences on NCBI	WP_024807769.1 WP_024807772.1	WP_024807770.1 WP_024807773.1	WP_024807771.1 WP_024807774.1	not found			not found			WP_024806969.1 WP_024807021.1 WP_024807241.1	WP_024807488.1	WP_051460360.1	WP_024807490.1	WP_024807491.1	WP_024806822.1	WP_024808691.1
Methylacidimicrobium thermophilum AP8	Links to amino acid sequences on Genoscope (for access ask Corresponding author)	MTHMO_v1_0895 MTHMO_v1_0898	MTHMO_v1_0894 MTHMO_v1_0897	MTHMO_v1_0893 MTHMO_v1_0896	not found			not found			MTHMO_v1_1756 MTHMO_v1_1700	MTHMO_v1_1068	MTHMO_v1_1067	MTHMO_v1_1066	MTHMO_v1_1065	MTHMO_v1_0721	MTHMO_v1_2088
Methylacidithermus pantelleriae NC	Links to amino acid sequences on Genoscope (for access ask Corresponding author)	MPANT_v1_60059	MPANT_v1_60061	MPANT_v1_60062	not found			not found			MPANT_v1_10387	MPANT_v1_310006	MPANT_v1_310008	MPANT_v1_310010	MPANT_v1_310011	MPANT_v1_320016	MPANT_v1_330006
		* pMMO sequences from Methylacidimicrobium could be group 1 or group 2 pMMO (according to Methylacidiphilum devision)
		(1) This pmoC has of strain 3B has highest identity to pmoC from strain 4AC. However, it is fragmented, possibly due to assembly error

## Sheet: 2. Ammonia oxidation
	Hydoxylamine oxidoreductase		Nitric oxide reductase		Nitrite reductase
	haoB	haoA	norC	norB	nirK1	nirK2
Methylacidiphilum fumariolicum SolV	WP_009061860.1	WP_009061861.1	WP_009061988.1	WP_009061991.1	WP_009059328.1	WP_045086914.1
Methylacidiphilum infernorum V4	WP_012464767.1	WP_148205258.1	WP_012462383.1	WP_048809975.1	not found	WP_048810461.1
Methylacidiphilum kamchatkense Kam1	WP_143958428.1	WP_143958429.1	WP_039721601.1	WP_143958136.1	not found	not found
Methylacidiphilum sp. Phi	WP_134439727.1	WP_134439728.1	WP_134439784.1	WP_134439785.1	WP_134439311.1	WP_134440509.1
Methylacidiphilum sp. Yel	WP_134391159.1	WP_134391168.1	WP_134389351.1	WP_134389352.1	not found	WP_134389607.1
Methylacidimicrobium tartarophylax 4AC	not found		WP_142659579.1	WP_142660734.1	WP_142660523.1	not found
Methylacidimicrobium cyclopophantes 3B	not found		2518030799	2518030798	VVM07453.1	not found
Methylacidimicrobium fagopyrum 3C	not found		WP_018291182.1	WP_018291183.1	WP_155996718.1	not found
Methylacidimicrobium sp. LP2A	not found		WP_038118881.1	WP_038119513.1	WP_024807782.1	not found
Methylacidimicrobium thermophilum AP8	not found		MTHMO_v1_1794	MTHMO_v1_1795	MTHMO_v1_0885	not found
Methylacidithermus pantelleriae NC	not found		MPANT_v1_410004	MPANT_v1_410005	not found	not found

## Sheet: 3. Hydrogen oxidation
	Group 1b [NiFe] hydrogenase		Group 1d [NiFe] hydrogenase		Group 1h [NiFe] hydrogenase		Group 3b [NiFe] hydrogenase
	small subunit	large subunit	small subunit	large subunit	small subunit	large subunit	B	G	small subunit	large subunit
Methylacidiphilum fumariolicum SolV	not found		WP_009059757.1	WP_009059758.1	WP_009061233.1	WP_009061231.1	WP_009061754.1	WP_009061759.1	WP_009061762.1	WP_009061764.1
Methylacidiphilum infernorum V4	not found		WP_048810203.1	WP_012463656.1	not found		WP_012464721.1	WP_012464723.1	WP_012464724.1	WP_012464725.1
Methylacidiphilum kamchatkense Kam1	not found		WP_039720818.1	WP_039720702.1	WP_039721825.1	WP_039721824.1	WP_039721449.1	WP_039721451.1	WP_039721452.1	WP_079254253.1
Methylacidiphilum sp. Phi	not found		WP_134439223.1	WP_134439224.1	WP_134440459.1	WP_134440458.1	WP_134440025.1	WP_134440029.1	WP_134440031.1	WP_134440032.1
Methylacidiphilum sp. Yel	not found		not found		not found		WP_134389526.1	WP_134389524.1	WP_134389523.1	WP_134389522.1
Methylacidimicrobium tartarophylax 4AC	WP_142659250.1	WP_142659251.1	not found		not found		WP_142660064.1	WP_142660066.1	WP_142660067.1	WP_142660068.1
Methylacidimicrobium cyclopophantes 3B	WP_142524344.1	WP_142526002.1	not found		not found		WP_142525360.1	WP_142525346.1	WP_142525345.1	WP_142525344.1
Methylacidimicrobium fagopyrum 3C	WP_020493854.1	2518029312	not found		not found		WP_020493957.1	WP_018290140.1	WP_018290139.1	WP_018290138.1
Methylacidimicrobium sp. LP2A	WP_038119736.1	WP_038119021.1	not found		not found		WP_024807863.1	WP_024807861.1	WP_024807860.1	WP_024807859.1
Methylacidimicrobium thermophilum AP8	MTHMO_v1_1378	MTHMO_v1_1379	not found		not found		not found
Methylacidithermus pantelleriae NC	not found		not found		not found		not found

## Sheet: 4. Sulfur compounds
	Methanethiol oxidase	Sulfide:quinone oxidoreductase
	mtoX	sqr
Methylacidiphilum fumariolicum SolV	WP_009060014.1	WP_045086765.1
Methylacidiphilum infernorum V4	WP_012462950.1	WP_048810341.1
Methylacidiphilum kamchatkense Kam1	WP_161792032.1	WP_079254299.1
Methylacidiphilum sp. Phi	WP_134439425.1	WP_134438917.1
Methylacidiphilum sp. Yel	WP_134391331.1	WP_134391085.1
Methylacidimicrobium tartarophylax 4AC	WP_142659261.1	WP_142659394.1
Methylacidimicrobium cyclopophantes 3B	WP_142525208.1	WP_142524876.1
Methylacidimicrobium fagopyrum 3C	WP_018290987.1	WP_018290762.1
Methylacidimicrobium sp. LP2A	WP_024807998.1	WP_024808242.1
Methylacidimicrobium thermophilum AP8	MTHMO_v1_1990	MTHMO_v1_0169
Methylacidithermus pantelleriae NC	MPANT_v1_180031	not found

## Sheet: 5. Nitrogen assimilation
	Nitrate/nitrite transporter	Nitrite reductase small subunit	Nitrite reductase large subunit	Nitrate reductase	Ammonium transporter	Glutamate deydrogenase	Glutamine synthetase	Glutamate synthase	Nitrogenase subunit H	Nitrogenase subunit D	Nitrogenase subunit K
		nirD	nirB		amtB				nifH	nifD	nifK
Methylacidiphilum fumariolicum SolV	WP_009058617.1	WP_009058615.1	WP_009058613.1	WP_009058611.1	WP_052671967.1	WP_009061039.1	WP_009061404.1	WP_009061717.1	WP_012464212.1	WP_012464210.1	WP_048810527.1
Methylacidiphilum infernorum V4	WP_012463428.1	WP_012463429.1	WP_012463430.1	WP_012463431.1	WP_148205144.1	WP_048810271.1	WP_187146980.1	WP_012464615.1	WP_039721391.1	WP_039721332.1	WP_143958210.1
Methylacidiphilum kamchatkense Kam1	WP_052250501.1	WP_039721615.1	WP_039721614.1	WP_039721613.1	WP_079254268.1	WP_039721240.1	WP_039722076.1	WP_039721435.1	WP_134440415.1	WP_134440416.1	WP_134440417.1
Methylacidiphilum sp. Phi	WP_134439154.1	WP_134439155.1	WP_134439156.1	WP_134439157.1	WP_166792800.1	WP_134439256.1	WP_134440858.1	WP_134439847.1	WP_134390093.1	WP_134390092.1	WP_134390091.1
Methylacidiphilum sp. Yel	WP_134390933.1	WP_166791958.1	WP_134390935.1	WP_134390936.1	WP_134390922.1	WP_134389715.1	WP_134390336.1	WP_134389539.1	ANC58146.1	ANC58147.1	ANC58148.1
Methylacidimicrobium tartarophylax 4AC	not found	not found	not found	not found	WP_142659382.1	WP_142660026.1	WP_142661043.1	WP_142659312.1	VVM08090.1	WP_142660927.1	WP_142660928.1
Methylacidimicrobium cyclopophantes 3B	WP_142525896.1	WP_142526060.1	WP_142526059.1	WP_142526058.1	WP_142524308.1	WP_142525362.1	WP_178087631.1	WP_142525212.1	WP_142524257.1	WP_142524281.1	WP_142524282.1
Methylacidimicrobium fagopyrum 3C	not found	not found	not found	not found	WP_155996637.1	WP_155996599.1	WP_018291843.1	WP_040888703.1	WP_018292023.1	WP_020494460.1	WP_018292021.1
Methylacidimicrobium sp. LP2A	not found	not found	not found	not found	WP_024806791.1	WP_024808656.1	WP_024807349.1	WP_024808078.1	WP_024807527.1	WP_024807526.1	WP_024807525.1
Methylacidimicrobium thermophilum AP8	MTHMO_v1_1025	MTHMO_v1_1027	MTHMO_v1_1028	MTHMO_v1_1029	MTHMO_v1_0690	MTHMO_v1_2125	MTHMO_v1_1185	MTHMO_v1_1987	MTHMO_v1_1014	MTHMO_v1_1015	MTHMO_v1_1016
Methylacidithermus pantelleriae NC	not found	not found	MPANT_v1_110016	MPANT_v1_110017	MPANT_v1_100073	not found	MPANT_v1_80050	MPANT_v1_40080	not found	not found	not found

## Sheet: 6. Respiratory chain
	Complex I															Complex II				Alternative complex III									Complex IV: cbb3-type cytochrome c oxidase					Complex IV: aa3-type cytochrome c oxidase						Complex IV: ba3-type cytochrome c oxidase				Complex IV: ba3-type cytochrome c oxidase			Complex IV: aa3-type cytochrome c oxidase		Complex V
	NADH:quinone oxidoreductase subunit A	NADH:quinone oxidoreductase subunit H	NADH:quinone oxidoreductase subunit G	NADH:quinone oxidoreductase subunit F	NADH:quinone oxidoreductase subunit E	NADH:quinone oxidoreductase subunit D	NADH:quinone oxidoreductase subunit C	NADH:quinone oxidoreductase subunit B	NADH:quinone oxidoreductase subunit N	NADH:quinone oxidoreductase subunit M	NADH:quinone oxidoreductase subunit L	NADH:quinone oxidoreductase subunit K	NADH:quinone oxidoreductase subunit J	NADH:quinone oxidoreductase subunit I		Succinate dehydrogenase subunit B	Succinate dehydrogenase subunit A	Succinate dehydrogenase subunit C		Alternative Complex III subunit A	Alternative Complex III subunit B	Alternative Complex III subunit C	Alternative Complex III subunit D	Alternative Complex III subunit E	Alternative Complex III subunit F	Alternative Complex III subunit G			Subunit I	Subunit II	Subunit III			Subunit I	Subunit III	Subunit IV	Subunit II			Likely subunit IIa	Subunit II	Subunit I		Subunit II	Subunit I		Subunit I		ATP synthase subunit a
	nuoA	nuoH	nuoG	nuoF	nuoE	nuoD	nuoC	nuoB	nuoN	nuoM	nuoL	nuoK	nuoJ	nuoI		sdhB	sdhA	sdhC		actA	actB	actC	actD	actE	actF	actG																							atpB
Methylacidiphilum fumariolicum SolV	WP_134373012.1	WP_009058247.1	WP_009058246.1	WP_009058245.1	WP_009058244.1	WP_009058242.1	WP_009058240.1	WP_009058238.1	WP_009061618.1	WP_009061620.1	WP_009061621.1	WP_009061622.1	WP_009061623.1	WP_009061624.1		WP_009059466.1	WP_009059467.1	WP_009059469.1		WP_009060382.1	WP_009060380.1	WP_009060378.1	WP_009060376.1	WP_009060374.1	WP_009060372.1	WP_009060370.1			WP_009060368.1	WP_009060367.1	WP_009060366.1			WP_009060365.1	WP_009060364.1	WP_009060363.1	WP_009060360.1			WP_009058676.1	WP_009058675.1	WP_009058674.1		WP_009059736.1	WP_009059737.1		WP_009058311.1		WP_009061818.1
Methylacidiphilum infernorum V4	WP_012464634.1	WP_012462557.1	WP_012462556.1	WP_012462555.1	WP_012462554.1	WP_012462553.1	WP_012462552.1	WP_012462551.1	WP_012464545.1	WP_012464546.1	WP_012464547.1	WP_012464548.1	WP_048810347.1	WP_187146939.1		WP_012462729.1	WP_012462728.1	WP_012462727.1		WP_012464298.1	WP_148205222.1	WP_012462825.1	WP_148205355.1	WP_012464294.1﻿	WP_148205354.1	WP_012464292.1			WP_048810306.1	WP_148205221.1	WP_012464288.1			WP_012464287.1	WP_012464286.1	WP_048810305.1	WP_012464280.1			WP_012463391.1	WP_012463392.1	WP_012463393.1		not found	not found		WP_012462607.1		WP_012464751.1
Methylacidiphilum kamchatkense Kam1	WP_052250561.1	WP_039720892.1	WP_039720891.1	WP_039720890.1	WP_052250441.1	WP_039720889.1	WP_039720888.1	WP_039720887.1	WP_039721402.1	QDQ43228.1	WP_143958415.1	WP_039721404.1	WP_039721405.1	WP_039721406.1		WP_039720979.1	WP_052250429.1	WP_039720978.1		WP_039721935.1	WP_039721934.1	WP_039721933.1	WP_039721932.1	WP_039721931.1	WP_039721930.1	WP_039721929.1			WP_039721928.1	WP_039721927.1	WP_039721926.1			WP_039721925.1	WP_039721924.1	WP_039721923.1	WP_039721920.1			WP_172616757.1	WP_039721632.1	WP_039721631.1		not found	not found		WP_039721067.1		WP_039721471.1
Methylacidiphilum sp. Phi	WP_134440431.1	WP_134440289.1	WP_134440288.1	WP_134440287.1	WP_134440286.1	WP_134440285.1	WP_134440284.1	WP_134440283.1	WP_134439912.1	WP_134439910.1	WP_134439908.1	WP_166792848.1	WP_134439905.1	WP_134439904.1		WP_134439569.1	WP_134439568.1	WP_134439567.1		WP_134439368.1	WP_134439367.1	WP_134440656.1		WP_134439364.1	WP_134439363.1	WP_166792814.1			WP_134439399.1	WP_166792815.1	WP_134439361.1			WP_134439360.1	WP_134439359.1	WP_134439358.1	WP_134439354.1			WP_166792854.1	WP_134440065.1	WP_134440063.1		WP_134440877.1	WP_134440361.1		WP_134439037.1		WP_134439713.1
Methylacidiphilum sp. Yel	WP_134390144.1	WP_134390909.1	WP_134390908.1	WP_134390907.1	WP_134390906.1	WP_134390905.1	WP_134390904.1	WP_134390903.1	WP_134389586.1	WP_134389585.1	WP_134389584.1	WP_039721404.1	WP_134389583.1	WP_134389582.1		WP_134390122.1	WP_134390121.1	WP_134390141.1		WP_134389993.1	WP_134389992.1	TFE69083.1	TFE69082.1	WP_134389989.1	WP_134389988.1	WP_134389987.1			WP_134389986.1	WP_134389985.1	WP_134389984.1			WP_134389983.1	WP_009060364.1	WP_134389982.1	WP_134389978.1			WP_166791943.1	WP_134390451.1	WP_134390452.1		not found	not found		WP_134390901.1		WP_134389502.1
Methylacidimicrobium tartarophylax 4AC	WP_142660364.1	WP_142659309.1	WP_142659308.1	WP_142659307.1	WP_142659306.1	WP_142659305.1	WP_142659304.1	WP_142659303.1	WP_142660905.1	WP_142660904.1	WP_142660903.1	WP_142660902.1	WP_142660901.1	WP_142660900.1		WP_142659329.1	WP_142659330.1	WP_142659355.1		WP_142659976.1	WP_142659977.1	WP_142659978.1		WP_142659979.1	WP_142659980.1	WP_142659981.1			WP_178086931.1	WP_142659983.1	WP_142659984.1			WP_178086871.1	WP_142660057.1	WP_142659986.1	WP_178086932.1			VVM06177.1	WP_142659917.1	WP_142659916.1		not found	not found		WP_142659767.1		WP_142660864.1
Methylacidimicrobium cyclopophantes 3B	WP_142525086.1	WP_142524495.1	WP_142524494.1	WP_142524493.1	WP_142524492.1	WP_142524491.1	WP_142524490.1	WP_142524489.1	WP_142524552.1	WP_142524551.1	WP_142524550.1	WP_142524549.1	WP_142524548.1	WP_142524547.1		WP_142526077.1	WP_142526076.1	WP_142526093.1		WP_142524817.1	WP_142524816.1	WP_142524815.1		WP_142524814.1	WP_142524813.1	WP_142524812.1			VVM05648.1	WP_142524240.1	WP_142524241.1			WP_142524993.1	WP_142525009.1	WP_142524994.1	WP_178087673.1			VVM05239.1	WP_142524573.1	WP_142524572.1		not found	not found		VVM06194.1		WP_142525194.1
Methylacidimicrobium fagopyrum 3C	WP_018290487.1	WP_018291039.1	WP_018291038.1	WP_018291037.1	WP_018291036.1	WP_018291035.1	WP_018291034.1	WP_018291033.1	WP_018290698.1	WP_020494109.1	WP_018290696.1	WP_018290695.1	WP_018290694.1	WP_020494108.1		WP_018290317.1	WP_020494008.1	WP_018290319.1		WP_018290932.1	WP_018290933.1	WP_018291063.1		WP_018290935.1	WP_018290936.1	WP_018290937.1			WP_020494163.1	WP_018290939.1	WP_018290940.1			WP_018290941.1	WP_026195718.1	WP_018290943.1	WP_155996618.1			??	WP_018291395.1	WP_018291396.1		not found	not found		WP_018291095.1		WP_020494093.1
Methylacidimicrobium sp. LP2A	WP_024808506.1	WP_024808029.1	WP_024808030.1	WP_024808031.1	WP_024808032.1	WP_024808033.1	WP_038119975.1	WP_024808034.1	WP_024808473.1	WP_024808472.1	WP_024808471.1	WP_024808470.1	WP_024808469.1	WP_024808468.1		WP_024808703.1	WP_024808702.1	WP_051460519.1		WP_024808151.1	WP_024808150.1	WP_024808149.1		WP_024808148.1	WP_024808147.1	WP_024808146.1			WP_024808145.1	WP_024808144.1	WP_024808143.1			WP_024808142.1	WP_024808141.1	WP_024808140.1	WP_038119998.1			MAMLP_v1_10186	MAMLP_v1_10187	MAMLP_v1_10188		not found	not found		MAMLP_v1_20194		WP_024808425.1
Methylacidimicrobium thermophilum AP8	MTHMO_v1_2243	MTHMO_v1_1936	MTHMO_v1_1937	MTHMO_v1_1938	MTHMO_v1_1939	MTHMO_v1_1940	MTHMO_v1_1941	MTHMO_v1_1942	MTHMO_v1_2278	MTHMO_v1_2279	MTHMO_v1_2280	MTHMO_v1_2281	MTHMO_v1_2282	MTHMO_v1_2283		MTHMO_v1_0311	MTHMO_v1_0310	MTHMO_v1_0309		MTHMO_v1_2057	MTHMO_v1_2056	MTHMO_v1_2055		MTHMO_v1_2054	MTHMO_v1_2053	MTHMO_v1_2052			MTHMO_v1_2051	MTHMO_v1_2050	MTHMO_v1_2049			MTHMO_v1_2048	MTHMO_v1_2047	MTHMO_v1_2046	MTHMO_v1_2042			MTHMO_v1_0681	MTHMO_v1_0682	MTHMO_v1_0683		not found	not found		MTHMO_v1_1892		MTHMO_v1_0930
Methylacidithermus pantelleriae NC	MPANT_v1_30015	MPANT_v1_110031	MPANT_v1_110032	MPANT_v1_110033	MPANT_v1_110034	MPANT_v1_110036	MPANT_v1_110037	MPANT_v1_110038	MPANT_v1_40028	MPANT_v1_40027	MPANT_v1_40026	MPANT_v1_40025	MPANT_v1_40024	MPANT_v1_40023		MPANT_v1_50131	MPANT_v1_50130	MPANT_v1_50127		MPANT_v1_10279	MPANT_v1_10280	MPANT_v1_10281	MPANT_v1_10282	MPANT_v1_10283	MPANT_v1_10284	MPANT_v1_10285			not found	not found	not found			MPANT_v1_370004	MPANT_v1_10286	MPANT_v1_10287	MPANT_v1_10290			MPANT_v1_110012	MPANT_v1_110013	MPANT_v1_110014		not found	not found		not found		MPANT_v1_10300
																												Comparison strain	Opitutus terrae	Opitutus terrae	Opitutus terrae		Comparison strain	Paracoccus denitrificans	Paracoccus denitrificans		Paracoccus denitrificans		Comparison strain	Haloferax gibbonsii	Thermus thermophilus	Thermus thermophilus		Similar to MfumV2_1259 (WP_009058675.1)	Similar to MfumV2_1260 (WP_009058674.1)		Orphan subunit I similar to MfumV2_0387 (WP_009060365.1; subunit I of aa3-type cytochrome c oxidase)
																												Literature (doi)	10.1016/j.bbabio.2010.04.012	10.1016/j.bbabio.2010.04.012	10.1016/j.bbabio.2010.04.012		Literature (doi)	10.1111/j.1365-2958.1994.tb00414.x	10.1111/j.1365-2958.1994.tb00414.x		10.1111/j.1365-2958.1994.tb00414.x		Literature	https://www.uniprot.org/uniprot/M0HP62	https://www.uniprot.org/uniprot/Q5SJ80	https://www.uniprot.org/uniprot/Q5SJ79		ba3-type cytochrome c oxidase without subunit iia
																												Comparison gene	Oter_3928	Oter_3927	Oter_3926		Comparison gene	ctaDI	ctaE		ctaC		Comparison gene	cbaD	cbaB	cbaA
																												Annotation	cytochrome c oxidase subunit I	cytochrome C oxidase mono-heme subunit/FixO	cytochrome c family protein		Annotation	Cytochrome c oxidase subunit 1-alpha	Cytochrome c oxidase subunit 3		Cytochrome c oxidase subunit 2		Annotation	Ba3-type terminal oxidase subunit CbaD	Cytochrome c oxidase subunit 2	Cytochrome c oxidase subunit 1
																												Identity and e-value compared to strain SolV	25% and 4E-43	36% and 9E-32	40% and 9E-29		Identity and e-value compared to strain SolV	39% and 4E-132	32% and 0,0000004		25% and 1E-20		Identity and e-value compared to strain SolV	63%; 0,00000003	38%; 4E-28	40%; 1E-144
																												Extra information	Opitutus terrae and verrucomicrobial methanotrophs encode for cbb3-type cytochrome oxidase directly adjacent to alternative complex iii, which is very unusual.				Extra information	XGHPEV motif in sequence, indicative for type A1 aa3-type cytochrome c oxidases (10.1016/s0005-2728(01)00169-4a)					Extra information
[truncated: 15 more columns]

## Sheet: 7. Tetrahydrofolate synthesis
	GTP cyclohydrolase I	Alkaline phosphatase	Dihydroneopterin aldolase	2-amino-4-hydroxy-6-hydroxymethyldihyropteridine pyrophosphokinase	aminodeoxychorismate synthase	Aminodeoxychorismate lyase	Dihydropteroate synthase	Dihydrofolate synthase	Dihydropteroate synthase
	folE	phoD	folB	folK	pabA	pabC	folP	folC	folP
Methylacidiphilum fumariolicum SolV	WP_009062062.1	WP_009060590.1	WP_009061127.1	WP_009059194.1	WP_045086953.1	WP_009060856.1	WP_009060192.1	WP_009059473.1	WP_009061722.1
Methylacidiphilum infernorum V4	WP_012462407.1	WP_012462953.1	WP_012464159.1	WP_048810035.1	WP_012464099.1	WP_012463061.1	WP_012464234.1	WP_012462725.1	WP_048810563.1
Methylacidiphilum kamchatkense Kam1	WP_039721549.1	WP_143958243.1	WP_039721272.1	WP_039720952.1	WP_039721377.1	WP_143958338.1	WP_039721891.1	WP_039720977.1	WP_039721438.1
Methylacidiphilum sp. Phi	WP_134439803.1	WP_134439428.1	WP_134439646.1	WP_134439681.1	WP_134439255.1	WP_134440612.1	WP_134440385.1	WP_134439565.1	WP_134440632.1
Methylacidiphilum sp. Yel	WP_134389371.1	WP_134391329.1	WP_134390028.1	WP_134389759.1	WP_134389750.1	WP_134390340.1	WP_134390115.1	WP_134390119.1	WP_134389536.1
Methylacidimicrobium tartarophylax 4AC	WP_142660374.1	another phosphatase	WP_142659655.1	WP_142659788.1	WP_142660025.1	WP_142659705.1	WP_142660717.1	WP_142659332.1	WP_142659186.1
Methylacidimicrobium cyclopophantes 3B	WP_142525079.1	another phosphatase	WP_142525271.1	WP_142525151.1	WP_142525363.1	WP_142524929.1	WP_142525202.1	WP_178087812.1	WP_142524664.1
Methylacidimicrobium fagopyrum 3C	WP_018290474.1	another phosphatase	2518029815	WP_040888748.1	WP_051076273.1	WP_155996418.1	WP_155996523.1	WP_081616187.1	WP_018290616.1
Methylacidimicrobium sp. LP2A	WP_024808518.1	another phosphatase	WP_024808752.1	WP_024807981.1	WP_024808655.1	WP_024807751.1	WP_024808105.1	WP_084657103.1	WP_024808398.1
Methylacidimicrobium thermophilum AP8	MTHMO_v1_2231	MTHMO_v1_1631	MTHMO_v1_0367	MTHMO_v1_1901	MTHMO_v1_2126	MTHMO_v1_0922	MTHMO_v1_1998	MTHMO_v1_0307	MTHMO_v1_2356
Methylacidithermus pantelleriae NC	MPANT_v1_290011	another phosphatase	MPANT_v1_510002	MPANT_v1_220032	MPANT_v1_30095	MPANT_v1_30137	MPANT_v1_30010	MPANT_v1_50117	MPANT_v1_60022
									Two orthologues of dihydropteroate synthase present
									One or both could function as dihydrofolate reductase and produce tetrahydrofolic acid
									As was shown by: 10.1111/j.1365-2958.2004.04339.x and 10.1128/JB.01878-06

## Sheet: 8. Menaquinone biosynthesis
	Chorismate dehydratase	Aminodeoxyfutalosine synthase	Futalosine hydrolase	Cyclic dehypoxanthine futalosine synthase	1,4-dihydroxy-6-naphtoate synthase
	mqnA	mqnE	mqnB	mqnC	mqnD
Methylacidiphilum fumariolicum SolV	WP_134373185.1	WP_009059949.1	not found	WP_045086976.1	WP_134373042.1
Methylacidiphilum infernorum V4	WP_012464271.1	WP_012464252.1	not found	WP_048810303.1	WP_048810390.1
Methylacidiphilum kamchatkense Kam1	WP_039721910.1	WP_039721897.1	not found	WP_052250538.1	WP_039721464.1
Methylacidiphilum sp. Phi	WP_134440405.1	WP_134440392.1	not found	WP_134440404.1	WP_134440055.1
Methylacidiphilum sp. Yel	WP_134389968.1	WP_134389953.1	not found	WP_166791918.1	WP_134389590.1
Methylacidimicrobium tartarophylax 4AC	WP_142659997.1	WP_142660732.1	not found	WP_142659998.1	WP_142659169.1
Methylacidimicrobium cyclopophantes 3B	WP_178087675.1	WP_142525746.1	not found	WP_142525007.1	WP_142525187.1
Methylacidimicrobium fagopyrum 3C	WP_018290959.1	WP_018290974.1	not found	WP_051076279.1	WP_020494090.1
Methylacidimicrobium sp. LP2A	WP_177316927.1	WP_024808112.1	not found	WP_038119994.1	WP_024808416.1
Methylacidimicrobium thermophilum AP8	MTHMO_v1_2025	MTHMO_v1_2006	not found	MTHMO_v1_2024	MTHMO_v1_2336
Methylacidithermus pantelleriae NC	MPANT_v1_40109	MPANT_v1_140063	not found	MPANT_v1_40108	MPANT_v1_10163
Sequences used to blast against the strains	Chorismate dehydratase
	MqnA
	https://www.uniprot.org/uniprot/Q9L0T8
	>sp|Q9L0T8|MQNA_STRCO Chorismate dehydratase OS=Streptomyces coelicolor (strain ATCC BAA-471 / A3(2) / M145) OX=100226 GN=mqnA PE=1 SV=1
	MDNSRTRPRVGHIQFLNCLPLYWGLARTGTLLDFELTKDTPEKLSEQLVRGDLDIGPVTL
	VEFLKNADDLVAFPDIAVGCDGPVMSCVIVSQVPLDRLDGARVALGSTSRTSVRLAQLLL
	SERFGVQPDYYTCPPDLSLMMQEADAAVLIGDAALRANMIDGPRYGLDVHDLGALWKEWT
	GLPFVFAVWAARRDYAEREPVITRKVHEAFLASRNLSLEEVEKVAEQAARWEAFDEDTLA
	KYFTTLDFRFGAPQLEAVTEFARRVGPTTGFPADVKVELLKP
	Aminodeoxyfutalosine synthase
	MqnE
	https://www.uniprot.org/uniprot/Q8CJT5
	>sp|Q8CJT5|MQNE_STRCO Aminodeoxyfutalosine synthase OS=Streptomyces coelicolor (strain ATCC BAA-471 / A3(2) / M145) OX=100226 GN=mqnE PE=3 SV=1
	MDAGLKRELEQKVRSGERLTREDGIALYESDDLAWLGGLAHEVRTRKNGDVVHFNVNRHL
	NMTNVCTASCAYCSFQRKPGEKDAYTMRIEEAVKLAKAMEGENLTELHIVNGLHPNLPWR
	YYPRSLRELKAALPEVSLKAFTATEIHHFETISGMSASDILDELIDAGLESLTGGGAEIF
	DWEVRQHIVDHRTHWEDWSRIHRLAHEKGLKTPCTMLYGHIEEPRHRVDHVLRLRELQDE
	TGGFQVFIPLRYQHDFVDMKDGKVRNRLQARTQMATGAEALKTFAVSRLLFDNVPHVKVF
	WVMHGVQTAQLALQHGADDMDGSVVEYKITHDADDFGTPNKLTREDLLDLIRDAGFRPVE
	RNTRYEILREYEGPDPARRESPQPMRV
	Aminodeoxyfutalosine deaminase
	https://www.uniprot.org/uniprot/O86737
	>sp|O86737|MQNX_STRCO Aminodeoxyfutalosine deaminase OS=Streptomyces coelicolor (strain ATCC BAA-471 / A3(2) / M145) OX=100226 GN=SCO5662 PE=1 SV=1
	MRPAYDDPRTTDQPITRARPPPRAARGRRLGEEPLTEHLVDPDVPRDLHAFIAGLPKAEL
	HVHHVGSASPRIVSELAARHADSKVPTDPEALVDYFTFTDFAHFIDVYLSVVDLIRTPED
	VRLLTYEVARDMARQQVRYAELTITPFSSTRRGIDEGAFMDAIEDARKAAEAEFGTVLRW
	CFDIPGEAGLESAEETARLATDDRLRPEGLVSFGLGGPEIGVARPQFKPYFDRAIAAGLH
	SVPHAGETTGPQTVWEALIDLRAERIGHGTSSAQDPKLLAHLAERRIPLEVCPTSNIATR
	AVRTLDEHPIKEFVRAGVPVTINSDDPPMFGTDLNNEYAVAARLLGLDERGLADLAKNGV
	EASFLDAPGKARIADEIDTYTAAWLAS
	Futalosine hydrolase
	mqnB
	https://www.uniprot.org/uniprot/Q9KXN0
	>sp|Q9KXN0|MQNB_STRCO Futalosine hydrolase OS=Streptomyces coelicolor (strain ATCC BAA-471 / A3(2) / M145) OX=100226 GN=mqnB PE=1 SV=2
	MHLLVATAVSVERDAVARAFPAPGTEVSRPGITLHRLPDGWDLLAAGVGPARAAASTAAA
	LTAAALDGRPYDLVVSAGIGGGFAPEAPVGSLVVADAITAADLGAETADGFLPVTDLGFG
	TVTHLPPAPLVRAAAEATGARPGTVLTGSTVTGTAARAALLRERHPGALAEAMEGFGVAE
	AAAAHGVPVLELRAVSNPVGPRDRAAWRIGEALAALTDAVGKLAPVLESWKPHER
	Cyclic dehypoxanthine futalosine synthase
	mqnC
	https://www.uniprot.org/uniprot/Q9XAP2
	>sp|Q9XAP2|MQNC_STRCO Cyclic dehypoxanthine futalosine synthase OS=Streptomyces coelicolor (strain ATCC BAA-471 / A3(2) / M145) OX=100226 GN=mqnC PE=3 SV=1
	MTEKADLQPILDRAAAGGRITPEEALDLYRDAPLHALGAAADAVRRRRYAGTEHIATYII
	ERNINYTNVCVTACKFCAFYAAPKDTKKGWSRDLDDILRRCAETVELGGTQIMFQGGHHP
	DYGVEYYEEHFAAIKKEFPQLVIHSLGASEVEHMARISKVSVEEAIRRIHAAGLDSFAGA
	GAELLPERPRKAIAPLKESGERWLEIMEIAHGLGVESTSTMLMGTGETNAERIEHLRMIR
	DVQDRTGGFRAFIPYTYQPENNHLKGRTQATLFEYLRMIAIARVFLDNVAHIQGSWLTTG
	KEVGQLSLHYGADDLGSIMLEENVVSSAGAKHRSNRLEIIDLIRKAGRVPAQRATTYEHL
	VVHDDPANDPVDERVVSHISSTAIEGGTAHPELKLLAPN
	1,4-dihydroxy-6-naphtoate synthase
	mqnD
	https://www.uniprot.org/uniprot/Q9KXN1
	>sp|Q9KXN1|MQND_STRCO 1,4-dihydroxy-6-naphtoate synthase OS=Streptomyces coelicolor (strain ATCC BAA-471 / A3(2) / M145) OX=100226 GN=mqnD PE=3 SV=1
	MSADTLQIAYSPCPNDTFVFDALAHGRVPGAPALDVTFADIDITNGMAERGELDVLKVSY
	AVLPYVLDDWALLPCGGALGRGCGPLVLTREADADLRGRTVAVPSETSTAYLLFRLWAAD
	TVPGGVGEIVVMPFHEIMPAVRDGKVDAGLVIHEARFTYQNYGLHKLADMGEHWEHTTGL
	PIPLGAIIARRSLGAPALTRLADAVRASVRAAWDDPEASRPYVMEHAQEMDPAVADQHIG
	LYVNEFTADLGEDGYAAIRGLLTRAAAEGLVPALGPDALAFP
